# Supplementary material for: Time–Frequency Signatures of Electronic Coherence of Colloidal CdSe Quantum Dot Dimer Assemblies Probed at Room Temperature by Two-Dimensional Electronic Spectroscopy
Source: Nanomaterials (Basel). 2023 Jul 18;13(14):2096. doi: 10.3390/nano13142096 (PMC10384478; doi:10.3390/nano13142096)
Supplement: Supplementary file 1 [file nanomaterials-13-02096-s001.zip]

Archive with 1 entries (1 files):
- nanomaterials-2504766-supplementary.pdf
